# Supplementary material for: Ag2O-Containing Biocidal Interpolyelectrolyte Complexes on Glass Surfaces—Adhesive Properties of the Coatings
Source: Polymers (Basel). 2023 Dec 13;15(24):4690. doi: 10.3390/polym15244690 (PMC10747383; doi:10.3390/polym15244690)
Supplement: Supplementary file 1 [file polymers-15-04690-s001.zip]

Archive with 1 entries (1 files):
- polymers-2702570-supplementary.pdf
